# Supplementary material for: Different effects of four rest periods after the last weekly training session on young male professional soccer players’ physical performance
Source: PLoS One. 2023 Dec 7;18(12):e0294867. doi: 10.1371/journal.pone.0294867 (PMC10703244; doi:10.1371/journal.pone.0294867)
Supplement: S1 File — (CSV) [file pone.0294867.s001.csv]

Participant	S5_1	S5_2	S5_3	S5_4	S20_1	S20_2	S20_3	S20_4	SJ_1	SJ_2	SJ_3	SJ_4	CMJ_1	CMJ_2	CMJ_3	CMJ_4	AG_1	AG_2	AG_3	AG_4	Shoot_1	Shoot_2	Shoot_3	Shoot_4	Yoyo_1	Yoyo_2	Yoyo_3	Yoyo_4
1	1.14	1.3	1.38	1.22	4.64	4.62	4.62	4.72	33.2	32.4	31.2	30.8	38.2	35.6	36	34.8	3.97	3.9	3.96	4.01	74	76	71	70	2180	2280	2180	2080
2	1.02	1.04	1.04	1.1	4.12	4.08	4.12	4.16	41.6	42	41.2	38.6	42.8	43	39.6	38.8	3.86	3.8	3.91	3.81	88	86	84	82.2	2100	2200	2260	2080
3	1.05	1.07	1.08	1.02	4.09	4.09	4.16	4.18	34.8	33.6	33.6	34.2	36.6	34.8	35.2	35.2	3.8	3.83	3.81	3.92	80	82	88	78.4	2380	2220	2180	2120
4	1.12	1.1	1.12	1.12	4.11	4.08	4.18	4.16	28.2	28.4	27.4	26	27.8	28	28.2	28	4.12	4.17	4.13	4.22	94	96	86	88	2200	2100	2220	2200
5	1.11	1.1	1.12	1.02	4.01	3.93	4	4.02	33.6	34.2	31.6	31.6	33.8	34.4	35.2	34	4.29	4.31	4.33	4.37	80	86	82	84.2	2480	2600	2780	2720
6	1.03	1.01	1.06	1.04	4.12	4.01	3.99	4.08	36.2	35.8	34.8	34.8	37.4	36.2	36.2	36.2	4.02	4.02	3.99	4.07	88	90	78	86.2	2720	2620	2660	2680
7	1.09	1.11	1.16	1.14	3.98	3.88	3.92	3.96	38.2	38	37	36.8	38.6	37	38.4	37.8	4.2	4.24	4.3	4.3	81	78	82	72	2560	2800	2680	2720
8	1.12	1.2	1.24	1.16	3.98	4.09	4.08	4.09	27.2	28.2	26.2	27.2	30.2	29	30.6	29.2	4.08	4	4.03	4.01	83	80	78	81	2920	3000	2980	3020
9	1.08	1.06	1.06	1.12	3.82	3.7	3.88	3.76	28.6	30	30	30	29.2	28.4	29.4	28	4.12	4.01	4.11	4.02	90	94	86	90.4	3180	3220	2960	2980
10	1.08	1.04	1.08	1.09	4.01	3.99	4.04	4.08	29.2	24.8	26.8	25.2	26.4	27.2	27	27	3.76	3.7	3.73	3.73	76	72	78	76.2	2980	2800	2880	2880
11	1.02	1.04	1.06	1.14	3.99	3.88	3.98	4.01	34.6	33.8	35.4	34	37.8	38	38	36.8	4.42	4.52	4.57	4.63	92	88	82	71	3020	2920	3120	3120
12	1.07	1.05	1.04	1.03	3.88	3.82	3.92	3.92	35.6	36	36.6	35.2	38.8	37.8	36.8	37	3.92	3.88	3.99	3.98	74	70	82	72	2720	2600	2780	2720
13	1.06	1.04	1.07	1.02	3.92	4	4.03	4.01	24.8	24.6	26.4	26	26	25.6	25.4	26.8	4.12	4.14	4.13	4.18	88	80	80	76.4	2900	2980	3020	3120
14	1.04	1.03	1.11	1.14	4.01	4.03	4.1	4.06	29.4	28.8	29.2	27.2	30.4	31.4	29.8	29.6	3.29	3.3	3.37	3.33	86	92	78	80	2960	2820	2560	2820
15	1.05	1.03	1.05	1.06	4.02	3.94	4.01	4.01	27.8	28.7	29.4	28	30	30.8	31	29.6	3.98	3.95	3.97	4.07	74	76	76	82.2	2560	2420	2460	2480
16	1.04	1.09	1.12	1.04	3.99	3.97	3.96	3.96	26.8	25.8	25.2	26.2	31.2	30	29.8	30.4	3.46	3.34	3.43	3.43	78	78	78	84	2880	3020	3020	2780
17	0.99	1.07	1.11	1.14	3.92	3.82	3.92	3.96	29.6	30.2	28.2	28	33.4	32.8	33.4	32.8	3.65	3.7	3.59	3.57	88	84	82	76.4	2980	3020	2840	3020
